# Supplementary material for: Blocking Metabotropic Glutamate Receptor Subtype 7 via the Venus Flytrap Domain Promotes a Chronic Stress-Resilient Phenotype in Mice
Source: Cells. 2022 Jun 2;11(11):1817. doi: 10.3390/cells11111817 (PMC9180111; doi:10.3390/cells11111817)
Supplement: Supplementary file 1 [file cells-11-01817-s001.zip]

Archive with 1 entries (1 files):
- cells-1716531-supplementary.pdf
